# Supplementary material for: Repression of anti-proliferative factor Tob1 in osteoarthritic cartilage
Source: Arthritis Res Ther. 2005 Jan 11;7(2):R274–84. doi: 10.1186/ar1479 (PMC1065318; doi:10.1186/ar1479)
Supplement: Additional File 1 — An Excel file that contains details of 200 significantly regulated genes that were differentially expressed between normal and osteoarthritic cartilage with P values <0.01. [file ar1479-S1.xls]

## Sheet: gene list
GenBank Accession #	Sequence Name	Sequence Description	Ratio (OA:Normal)	P-value	Intensity Normal Cartilage	Intensity OA Cartilage
M11313	A2M	alpha-2-macroglobulin	1.102	0.315	2.779	2.998
NM_020298	ABCC9	ATP-binding cassette, sub-family C (CFTR/MRP), member 9	1.013	0.856	0.011	0.011
M14752	ABL1	v-abl Abelson murine leukemia viral oncogene homolog 1	2.05	3.372e-10	0.013	0.02
NM_007314	ABL2	v-abl Abelson murine leukemia viral oncogene homolog 2 (arg, Abelson-related gene)	0.914	0.535	0.02	0.016
NM_001105	ACVR1	activin A receptor, type I	0.01	2.148e-32	0.016	0.0002099
NM_004302	ACVR1B	activin A receptor, type IB	0.534	0.597	0.009	0.004
NM_001616	ACVR2	activin A receptor, type II	1.046	0.88	0.014	0.01
NM_000020	ACVRL1	activin A receptor type II-like 1	2.058	8.775e-06	0.008	0.013
NM_021832	ADAM17	a disintegrin and metalloproteinase domain 17 (tumor necrosis factor, alpha, converting enzyme)	0.938	0.267	8.231	6.596
NM_001109	ADAM8	a disintegrin and metalloproteinase domain 8	1.14	0.425	0.016	0.019
NM_006988	ADAMTS1	a disintegrin-like and metalloprotease (reprolysin type) with thrombospondin type 1 motif, 1	2.7	2.817e-20	0.054	0.123
NM_014244	ADAMTS2	a disintegrin-like and metalloprotease (reprolysin type) with thrombospondin type 1 motif, 2	2.677	9.089e-36	0.024	0.055
NM_005099	ADAMTS4	a disintegrin-like and metalloprotease (reprolysin type) with thrombospondin type 1 motif, 4	0.846	0.002	2.918	2.125
AB037733	ADAMTS9	a disintegrin-like and metalloprotease (reprolysin type) with thrombospondin type 1 motif, 9	1.715	0.038	0.005	0.009
NM_001135	AGC1	aggrecan 1	1.441	6.076e-09	15.287	19.728
NM_001622	AHSG	alpha-2-HS-glycoprotein	0.01	4.705e-12	0.009	0.0002179
NM_005163	AKT1	v-akt murine thymoma viral oncogene homolog 1	0.759	3.166e-05	0.049	0.037
NM_005139	ANXA3	annexin A3	0.01	1.368e-08	0.002	0.0005079
NM_001154	ANXA5	annexin A5	1.022	0.751	0.52	0.574
NM_001647	APOD	apolipoprotein D	0.077	<1.0E-45	15.681	1.098
NM_000484	APP	amyloid beta (A4) precursor protein (protease nexin-II, Alzheimer disease)	1.05	0.534	0.289	0.253
AF049884	ARGBP2	Arg/Abl-interacting protein ArgBP2	2.249	5.264e-29	0.042	0.106
NM_004040	ARHB	ras homolog gene family, member B	0.01	<1.0E-45	0.008	0.0002089
NM_001880	ATF2	activating transcription factor 2	1.339	7.333e-14	0.103	0.113
M86842	ATF4	activating transcription factor 4 (tax-responsive enhancer element B67)	0.607	2.526e-28	6.343	4.242
NM_005176	ATP5G2	ATP synthase, H+ transporting, mitochondrial F0 complex, subunit c (subunit 9), isoform 2	0.56	2.952e-23	0.873	0.415
X83218	ATP5O	ATP synthase, H+ transporting, mitochondrial F1 complex, O subunit (oligomycin sensitivity conferring protein)	0.619	<1.0E-45	1.174	0.646
X53698	BGLAP	bone gamma-carboxyglutamate (gla) protein (osteocalcin)	2.177	3.039e-05	0.074	0.127
NM_001711	BGN	biglycan	0.494	1.152e-21	0.495	0.213
NM_001200	BMP2	bone morphogenetic protein 2	0.013	1.152e-09	0.015	0.0005579
NM_001201	BMP3	bone morphogenetic protein 3 (osteogenic)	0.62	0.0006496	0.225	0.095
NM_001202	BMP4	bone morphogenetic protein 4	1.317	4.982e-05	0.18	0.248
NM_001718	BMP6	bone morphogenetic protein 6	1.648	4.979e-05	0.118	0.181
NM_001719	BMP7	bone morphogenetic protein 7 (osteogenic protein 1)	1.638	0.051	0.006	0.012
NM_001720	BMP8	bone morphogenetic protein 8 (osteogenic protein 2)	0.782	0.041	0.019	0.013
NM_004329	BMPR1A	bone morphogenetic protein receptor, type IA	1.678	4.366e-08	0.071	0.1
NM_001203	BMPR1B	bone morphogenetic protein receptor, type IB	2.917	0.008	0.002	0.006
NM_001204	BMPR2	bone morphogenetic protein receptor, type II (serine/threonine kinase)	0.658	0.437	0.013	0.008
NM_018659	C17	cytokine-like protein C17	0.351	2.329e-24	10.361	3.398
NM_012828	Cacnb3	Calcium channel subunit beta 3	0.461	0.576	0.007	0.005
NM_001741	CALCA	calcitonin/calcitonin-related polypeptide, alpha	1.242	0.075	0.016	0.015
NM_001742	CALCR	calcitonin receptor	0.01	9.121e-16	0.003	0.0001975
NM_001230	CASP10	caspase 10, apoptosis-related cysteine protease	0.071	0.161	0.002	0.0006374
NM_032991	CASP3	caspase 3, apoptosis-related cysteine protease	1.331	0.034	0.018	0.023
NM_001227	CASP7	caspase 7, apoptosis-related cysteine protease	0.998	0.967	0.078	0.068
NM_001752	CAT	catalase	0.836	0.004	0.051	0.045
NM_000579	CCR5	chemokine (C-C motif) receptor 5	1.256	0.282	0.009	0.009
NM_000591	CD14	CD14 antigen	0.6	8.868e-28	0.63	0.413
NM_001767	CD2	CD2 antigen (p50), sheep red blood cell receptor	0.674	0.021	0.021	0.012
NM_001775	CD38	CD38 antigen (p45)	0.952	0.694	0.019	0.014
NM_000610	CD44	CD44 antigen (homing function and Indian blood group system)	0.968	0.632	0.185	0.158
NM_021601	CD79A	CD79A antigen (immunoglobulin-associated alpha)	1.558	0.027	0.009	0.012
NM_005191	CD80	CD80 antigen (CD28 antigen ligand 1, B7-1 antigen)	1.638	0.175	0.006	0.007
NM_005454	CER1	cerberus 1 (Xenopus laevis) homolog (cysteine knot superfamily)	0.939	0.472	0.018	0.021
NM_001276	CHI3L1	chitinase 3-like 1 (cartilage glycoprotein-39)	0.014	3.228e-31	0.046	0.001
NM_004000	CHI3L2	chitinase 3-like 2	1.303	0.14	4.18	5.223
NM_007015	CHM-I	chondromodulin I precursor	2.878	1.981e-10	0.088	0.363
AA829685	Choriolysin h 2	od97g06.s1 NCI_CGAP_Ov2 Homo sapiens cDNA clone IMAGE:1384378, mRNA sequence.	2.379	1.329e-29	0.03	0.063
AF080157	CHUK	conserved helix-loop-helix ubiquitous kinase	1.026	0.587	0.043	0.043
NM_001823	CKB	creatine kinase, brain	0.568	1.534e-09	0.712	0.348
NM_013372	CKTSF1B1	cysteine knot superfamily 1, BMP antagonist 1	5.888	1.98e-26	0.012	0.061
NM_001829	CLCN3	chloride channel 3	1.192	0.119	0.019	0.022
NM_001842	CNTFR	ciliary neurotrophic factor receptor	1.408	0.017	0.025	0.03
NM_000493	COL10A1	collagen, type X, alpha 1 (Schmid metaphyseal chondrodysplasia)	1.026	0.691	0.159	0.141
J04177	COL11A1	collagen, type XI, alpha 1	3.835	1.199e-40	0.158	0.521
NM_000088	COL1A1	collagen, type I, alpha 1	1.421	9.607e-08	0.067	0.078
X55525	COL1A2	H.sapiens mRNA for type I collagen.	14.252	<1.0E-45	0.325	4.208
X16468	COL2A1	collagen, type II, alpha 1 (primary osteoarthritis, spondyloepiphyseal dysplasia, congenital)	5.665	<1.0E-45	2.202	11.622
NM_001844	COL2A1	collagen, type II, alpha 1, Exon 2	2.173	1.822e-08	0.409	1.187
X14420	COL3A1	collagen, type III, alpha 1 (Ehlers-Danlos syndrome type IV, autosomal dominant)	31.326	<1.0E-45	0.522	15.326
X15880	COL6A1	collagen, type VI, alpha 1	2.887	9.153e-40	2.936	9.545
NM_004369	COL6A3	collagen, type VI, alpha 3	8.702	<1.0E-45	0.45	3.488
NM_001851	COL9A1	collagen, type IX, alpha 1	1.994	0.0005087	0.016	0.031
NM_000095	COMP	cartilage oligomeric matrix protein (pseudoachondroplasia, epiphyseal dysplasia 1, multiple)	2.072	<1.0E-45	10.682	19.93
NM_001304	CPD	carboxypeptidase D	0.811	0.0006767	0.219	0.154
NM_001884	CRTL1	cartilage linking protein 1	2.433	1.062e-18	0.305	0.761
NM_004385	CSPG2	chondroitin sulfate proteoglycan 2 (versican)	1.626	0.0005828	0.262	0.48
NM_001908	CTSB	cathepsin B	0.569	0.004	0.61	0.27
NM_001909	CTSD	cathepsin D (lysosomal aspartyl protease)	1.316	1.284e-08	0.27	0.314
NM_000396	CTSK	cathepsin K (pycnodysostosis)	2.161	<1.0E-45	0.287	0.682
NM_001912	CTSL	cathepsin L	1.044	0.185	0.344	0.308
M14219	DCN	decorin	0.963	0.546	0.171	0.176
NM_003646	DGKZ	diacylglycerol kinase, zeta (104kD)	1.004	0.923	0.092	0.079
NM_005221	DLX5	distal-less homeo box 5	0.469	3.017e-15	0.078	0.037
NM_005222	DLX6	distal-less homeo box 6	1.067	0.249	0.165	0.143
NM_003584	DUSP11	dual specificity phosphatase 11 (RNA/RNP complex 1-interacting)	1.106	0.008	0.069	0.064
BC000346	DUSP11	dual specificity phosphatase 11 (RNA/RNP complex 1-interacting)	1.056	0.145	0.109	0.099
BC002671	DUSP4	dual specificity phosphatase 4	0.599	0.0003285	0.037	0.021
BC003143	DUSP6	dual specificity phosphatase 6	1.214	0.006	0.087	0.092
NM_001953	ECGF1	endothelial cell growth factor 1 (platelet-derived)	1.791	3.956e-36	0.038	0.056
NM_004427	EDR2	early development regulator 2 (homolog of polyhomeotic 2)	0.088	<1.0E-45	0.861	0.086
J04617	EEF1A1	eukaryotic translation elongation factor 1 alpha 1	1.015	0.892	0.012	0.01
NM_005228	EGFR	epidermal growth factor receptor (avian erythroblastic leukemia viral (v-erb-b) oncogene homolog)	0.564	1.22e-11	0.036	0.017
NM_005229	ELK1	ELK1, member of ETS oncogene family	0.883	0.001	0.199	0.148
NM_021795	ELK4	ELK4, ETS-domain protein (SRF accessory protein 1)	0.679	4.654e-14	0.071	0.058
NM_004448	ERBB2	v-erb-b2 avian erythroblastic leukemia viral oncogene homolog 2 (neuro/glioblastoma derived oncogene homolog)	1.146	0.018	0.144	0.143
NM_000125	ESR1	estrogen receptor 1	0.682	9.832e-09	0.036	0.021
NM_001437	ESR2	estrogen receptor 2 (ER beta)	0.495	3.661e-07	0.033	0.01
NM_000401	EXT2	exostoses (multiple) 2	1.47	9.128e-14	0.169	0.218
NM_005242	F2RL1	coagulation factor II (thrombin) receptor-like 1	1.286	0.253	0.016	0.023
NM_003950	F2RL3	coagulation factor II (thrombin) receptor-like 3	1.081	0.397	0.019	0.022
NM_000800	FGF1	fibroblast growth factor 1 (acidic)	1.228	4.913e-05	0.027	0.033
AF075292	FGF18	fibroblast growth factor 18	2.346	1.013e-30	0.156	0.395
NM_015850	FGFR1	fibroblast growth factor receptor 1	1.054	0.476	1.508	1.359
NM_023028	FGFR2	fibroblast growth factor receptor 2	0.647	1.138e-05	0.9	0.501
NM_004214	FIBP	fibroblast growth factor (acidic) intracellular binding protein	1.137	0.009	0.22	0.215
NM_002023	FMOD	fibromodulin	1.675	2.487e-10	17.323	33.59
M10905	FN1	fibronectin 1	2.359	<1.0E-45	9.457	19.083
V01512	FOS	Human cellular oncogene c-fos (complete sequence).	0.758	0.01	0.337	0.305
NM_003923	FOXH1	forkhead box H1	0.01	5.416e-32	0.012	0.0005175
NM_001463	FRZB	frizzled-related protein	0.274	7.878e-08	1.427	0.234
NM_006350	FST	follistatin	0.058	1.901e-30	0.222	0.007
NM_003505	FZD1	frizzled (Drosophila) homolog 1	2.372	3.887e-11	0.026	0.053
NM_012193	FZD4	frizzled (Drosophila) homolog 4	1.018	0.738	0.092	0.079
NM_003507	FZD7	frizzled (Drosophila) homolog 7	1.854	5.602e-10	0.02	0.037
NM_006841	G17	transporter protein; system N1 Na+ and H+-coupled glutamine transporter	0.535	5.416e-17	0.107	0.047
NM_000807	GABRA2	gamma-aminobutyric acid (GABA) A receptor, alpha 2	2.112	0.0007271	0.01	0.02
NM_004962	GDF10	growth differentiation factor 10	1.834	9.454e-05	0.514	0.839
NM_000557	GDF5	growth differentiation factor 5 (cartilage-derived morphogenetic protein-1)	2.838	6.892e-06	0.018	0.036
NM_006098	GNB2L1	guanine nucleotide binding protein (G protein), beta polypeptide 2-like 1	0.381	<1.0E-45	2.389	1.146
NM_000581	GPX1	glutathione peroxidase 1	1.345	9.894e-11	0.527	0.623
NM_000833	GRIN2A	glutamate receptor, ionotropic, N-methyl D-aspartate 2A	0.342	0.419	0.003	0.002
NM_000834	GRIN2B	glutamate receptor, ionotropic, N-methyl D-aspartate 2B	1.246	0.01	0.023	0.024
NM_000637	GSR	glutathione reductase	1.465	0.0001345	0.039	0.052
NM_000178	GSS	glutathione synthetase	0.431	3.483e-07	0.057	0.027
NM_006144	GZMA	granzyme A (granzyme 1, cytotoxic T-lymphocyte-associated serine esterase 3)	1.189	0.216	0.012	0.011
NM_000186	HF1	H factor 1 (complement)	0.575	1.334e-08	2.113	1.051
NM_001530	HIF1A	hypoxia-inducible factor 1, alpha subunit (basic helix-loop-helix transcription factor)	1.449	2.715e-09	0.033	0.04
NM_017902	HIF1AN	factor inhibiting HIF1	0.487	1.302e-18	0.038	0.019
M81798	HLA-B	major histocompatibility complex, class I, B	0.432	<1.0E-45	3.499	1.425
NM_022658	HOXC8	homeo box C8	1.507	0.008	0.029	0.041
AF309034	HSSOX6	Sox-6	1.182	0.341	0.026	0.026
NM_007312	HYAL1	hyaluronoglucosaminidase 1	0.932	0.48	0.023	0.018
AJ000099	HYAL2	hyaluronoglucosaminidase 2	1.678	<1.0E-45	0.069	0.102
NM_003773	HYAL2	hyaluronoglucosaminidase 2	1.223	0.008	0.175	0.191
NM_003549	HYAL3	hyaluronoglucosaminidase 3	0.845	0.009	0.066	0.062
NM_000201	ICAM1	intercellular adhesion molecule 1 (CD54), human rhinovirus receptor	0.443	<1.0E-45	0.255	0.094
X57025	IGF1	insulin-like growth factor 1 (somatomedin C)	1.678	0.0004156	0.048	0.06
M69229	IGF1R	Human insulin-like growth factor I receptor gene, promoter region and 5' end.	0.817	0.328	0.017	0.012
NM_000876	IGF2R	insulin-like growth factor 2 receptor	0.569	7.3e-20	0.113	0.066
L38517	IHH	Indian hedgehog (Drosophila) homolog	1.251	0.565	0.006	0.006
AF080158	IKBKB	inhibitor of kappa light polypeptide gene enhancer in B-cells, kinase beta	0.83	0.0002419	0.06	0.056
X02851	IL1A	interleukin 1, alpha	1.716	0.002	0.005	0.007
K02770	IL1B	interleukin 1, beta	0.866	0.088	0.092	0.087
M27492	IL1R1	interleukin 1 receptor, type I	0.741	3.292e-09	0.119	0.105
U64094	IL1R2	interleukin 1 receptor, type II	1.02	0.94	0.005	0.006
NM_000577	IL1RN	interleukin 1 receptor antagonist	1.009	0.942	0.024	0.026
NM_000600	IL6	interleukin 6 (interferon, beta 2)	0.715	0.207	0.007	0.004
NM_005541	INPP5D	inositol polyphosphate-5-phosphatase, 145kD	0.662	2.596e-08	0.023	0.013
NM_000208	INSR	insulin receptor	1.187	0.014	4.379	4.473
NM_001569	IRAK1	interleukin-1 receptor-associated kinase 1	1.974	2.256e-15	0.193	0.322
NM_001570	IRAK2	interleukin-1 receptor-associated kinase 2	0.847	0.233	0.039	0.031
NM_005544	IRS1	insulin receptor substrate 1	0.945	0.73	0.018	0.011
NM_003749	IRS2	insulin receptor substrate 2	1.174	0.299	0.014	0.017
NM_002205	ITGA5	integrin, alpha 5 (fibronectin receptor, alpha polypeptide)	0.353	<1.0E-45	1.169	0.357
NM_000632	ITGAM	integrin, alpha M (complement component receptor 3, alpha)	1.769	0.003	0.02	0.031
NM_000887	ITGAX	integrin, alpha X (antigen CD11C (p150), alpha polypeptide)	1.751	0.009	0.007	0.013
NM_133376	ITGB1	integrin, beta 1 (fibronectin receptor, beta polypeptide)	1.726	7.08e-08	0.043	0.058
NM_002227	JAK1	Janus kinase 1 (a protein tyrosine kinase)	0.763	0.0002886	0.029	0.019
NM_004972	JAK2	Janus kinase 2 (a protein tyrosine kinase)	1.215	0.005	0.025	0.026
J04111	JUN	v-jun avian sarcoma virus 17 oncogene homolog	0.865	0.197	0.062	0.048
NM_000218	KCNQ1	potassium voltage-gated channel, KQT-like subfamily, member 1	0.01	<1.0E-45	0.027	0.0004496
NM_006121	KRT1	keratin 1 (epidermolytic hyperkeratosis)	1.959	0.006	0.005	0.011
NM_000527	LDLR	low density lipoprotein receptor (familial hypercholesterolemia)	1.101	0.124	0.034	0.032
NM_002309	LIF	leukemia inhibitory factor (cholinergic differentiation factor)	1.226	0.074	0.008	0.009
NM_002310	LIFR	leukemia inhibitory factor receptor	0.027	0.001	0.008	0.002
NM_002350	LYN	v-yes-1 Yamaguchi sarcoma viral related oncogene homolog	0.713	3.712e-05	0.105	0.085
NM_005900	MADH1	MAD (mothers against decapentaplegic, Drosophila) homolog 1	0.697	0.002	0.063	0.047
NM_005901	MADH2	MAD (mothers against decapentaplegic, Drosophila) homolog 2	1.096	0.02	0.066	0.061
NM_005902	MADH3	MAD (mothers against decapentaplegic, Drosophila) homolog 3	0.635	2.902e-23	0.2	0.11
NM_005359	MADH4	MAD (mothers against decapentaplegic, Drosophila) homolog 4	1.089	0.153	0.089	0.096
NM_005903	MADH5	MAD (mothers against decapentaplegic, Drosophila) homolog 5	0.975	0.773	0.081	0.078
NM_005585	MADH6	MAD (mothers against decapentaplegic, Drosophila) homolog 6	0.826	3.638e-05	0.228	0.169
NM_005904	MADH7	MAD (mothers against decapentaplegic, Drosophila) homolog 7	1.119	0.132	0.089	0.086
NM_005905	MADH9	MAD (mothers against decapentaplegic, Drosophila) homolog 9	1.422	0.053	0.032	0.035
NM_004799	MADHIP	MAD (mothers against decapentaplegic, Drosophila) homolog interacting protein, receptor activation anchor	0.754	5.152e-08	0.083	0.064
NM_002755	MAP2K1	mitogen-activated protein kinase kinase 1	0.664	1.394e-21	0.088	0.062
NM_021970	MAP2K1IP1	mitogen-activated protein kinase kinase 1 interacting protein 1	1.202	0.003	0.07	0.072
BC000471	MAP2K2	mitogen-activated protein kinase kinase 2	0.765	1.212e-07	0.644	0.598
NM_002756	MAP2K3	mitogen-activated protein kinase kinase 3	0.839	0.0004719	0.522	0.379
NM_003010	MAP2K4	mitogen-activated protein kinase kinase 4	1.497	4.786e-24	0.024	0.031
NM_002758	MAP2K6	mitogen-activated protein kinase kinase 6	1.424	0.31	0.006	0.008
NM_005043	MAP2K7	mitogen-activated protein kinase kinase 7	1.142	0.398	0.015	0.018
AF042838	MAP3K1	mitogen-activated protein kinase kinase kinase 1	2.177	0.055	0.004	0.01
Y10256	MAP3K14	mitogen-activated protein kinase kinase kinase 14	1.047	0.491	0.062	0.058
NM_006609	MAP3K2	mitogen-activated protein kinase kinase kinase 2	0.94	0.329	0.065	0.055
NM_002401	MAP3K3	mitogen-activated protein kinase kinase kinase 3	0.701	0.008	0.018	0.009
NM_002745	MAPK1	mitogen-activated protein kinase 1	0.854	0.497	0.011	0.011
AF001174	MAPK11	mitogen-activated protein kinase 11	2.553	0.002	0.004	0.009
NM_002969	MAPK12	mitogen-activated protein kinase 12	1.263	0.298	0.016	0.021
U93232	MAPK13	mitogen-activated protein kinase 13	1.823	1.887e-11	0.008	0.012
NM_001315	MAPK14	mitogen-activated protein kinase 14	0.792	5.745e-07	0.13	0.091
X60188	MAPK3	mitogen-activated protein kinase 3	0.702	7.931e-09	0.175	0.106
NM_002749	MAPK7	mitogen-activated protein kinase 7	0.222	0.0004002	0.049	0.008
NM_002750	MAPK8	mitogen-activated protein kinase 8	1.512	1.569e-06	0.034	0.045
NM_005456	MAPK8IP1	mitogen-activated protein kinase 8 interacting protein 1	1.63	0.0001581	0.015	0.02
NM_002752	MAPK9	mitogen-activated protein kinase 9	0.853	0.447	0.103	0.052
NM_002379	MATN1	matrilin 1, cartilage matrix protein	1.082	0.919	0.007	0.006
NM_002380	MATN2	matrilin 2	1.925	4.646e-17	0.091	0.149
NM_002381	MATN3	matrilin 3	1.828	0.042	0.228	0.237
NM_003833	MATN4	matrilin 4	0.861	0.411	0.016	0.014
NM_006533	MIA	melanoma inhibitory activity	1.156	0.055	1.613	1.652
NM_002417	MKI67	antigen identified by monoclonal antibody Ki-67	0.326	0.63	0.018	0.008
NM_007026	MKP-L	MKP-1 like protein tyrosine phosphatase	2.569	<1.0E-45	0.112	0.32
NM_007289	MME	membrane metallo-endopeptidase (neutral endopeptidase, enkephalinase, CALLA, CD10)	3.33	0.037	0.002	0.006
X05231	MMP1	matrix metalloproteinase 1 (interstitial collagenase)	2.773	2.875e-05	0.009	0.033
X57766	MMP11	matrix metalloproteinase 11 (stromelysin 3)	1.557	0.0008023	0.014	0.023
X75308	MMP13	matrix metalloproteinase 13 (collagenase 3)	2.878	6.551e-07	0.059	0.134
NM_004995	MMP14	matrix metalloproteinase 14 (membrane-inserted)	0.781	0.087	0.333	0.259
J03210	MMP2	matrix metalloproteinase 2 (gelatinase A, 72kD gelatinase, 72kD type IV collagenase)	1.104	0.364	1.003	1.35
X05232	MMP3	matrix metalloproteinase 3 (stromelysin 1, progelatinase)	0.094	2.428e-17	10.284	1.043
J05556	MMP8	matrix metalloproteinase 8 (neutrophil collagenase)	1.097	0.875	0.004	0.004
J05070	MMP9	matrix metalloproteinase 9 (gelatinase B, 92kD gelatinase, 92kD type IV collagenase)	1.57	9.272e-05	0.128	0.213
AF327402	MRS3/4	putative mitochondrial solute carrier	0.281	<1.0E-45	0.425	0.123
V00568	MYC	v-myc avian myelocytomatosis viral oncogene homolog	1.117	0.6	0.029	0.024
U84408	MYD88	myeloid differentiation primary response gene (88)	1.232	0.016	0.025	0.028
NM_006153	NCK1	NCK adaptor protein 1	0.412	4.871e-15	0.039	0.014
M58603	NFKB1	nuclear factor of kappa light polypeptide gene enhancer in B-cells 1 (p105)	1.093	0.087	0.086	0.082
Q04206	NFKB3	Homo sapiens of p65 gene encoding p65 subunit of transcription factor NF-kappaB	0.396	<1.0E-45	0.097	0.039
U91616	NFKBIE	nuclear factor of kappa light polypeptide gene enhancer in B-cells inhibitor, epsilon	0.867	0.036	0.041	0.036
NM_002513	NME3	non-metastatic cells 3, protein expressed in	1.122	0.016	0.299	0.297
NM_005009	NME4	non-metastatic cells 4, protein expressed in	1.169	0.000102	0.379	0.378
NM_005450	NOG	noggin	0.763	0.17	0.043	0.015
AB022318	NOS2A	nitric oxide synthase 2A (inducible, hepatocytes)	0.539	0.024	0.028	0.016
NM_021625	OTRPC4	vanilloid receptor-related osmotically activated channel; OTRPC4 protein	1.264	0.006	0.157	0.174
NM_002561	P2RX5	purinergic receptor P2X, ligand-gated ion channel, 5	1.281	9.289e-05	0.078	0.086
NM_004670	PAPSS2	3'-phosphoadenosine 5'-phosphosulfate synthase 2	1.285	0.011	0.028	0.029
NM_002647	PIK3C3	phosphoinositide-3-kinase, class 3	0.936	0.388	0.017	0.01
Z58595	Pim-1	H.sapiens CpG island DNA genomic Mse1 fragment, clone 45d5, forward read cpg45d5.ft1a.	0.411	2.268e-15	0.15	0.05
NM_000930	PLAT	plasminogen activator, tissue	0.913	0.269	0.035	0.015
U86070	PMM1	phosphomannomutase 1	0.468	<1.0E-45	0.264	0.112
NM_005036	PPARA	peroxisome proliferative activated receptor, alpha	0.719	0.031	0.018	0.014
NM_138712	PPARG	PPARG(peroxisome proliferative activated receptor, gamma)	1.199	0.213	0.007	0.008
NM_006406	PRDX4	thioredoxin peroxidase (antioxidant enzyme)	1.66	4.439e-21	0.633	1.216
NM_002737	PRKCA	protein kinase C, alpha	0.846	0.529	0.005	0.003
NM_005400	PRKCE	protein kinase C, epsilon	1.798	9.573e-16	0.018	0.027
NM_006904	PRKDC	protein kinase, DNA-activated, catalytic polypeptide	0.01	0.917	0.0007062	0.0003429
AJ242724	PRKWNK2	Homo sapiens mRNA for partial putative mitogen-activated protein kinase kinase kinase.	0.664	2.272e-06	0.084	0.05
NM_004793	PRSS15	protease, serine, 15	0.604	9.385e-18	0.79	0.413
D29012	PSMB6	proteasome (prosome, macropain) subunit, beta type, 6	1.059	0.03	0.619	0.598
NM_000316	PTHR1	parathyroid hormone receptor 1	1.351	0.002	0.054	0.062
NM_002825	PTN	pleiotrophin (heparin binding growth factor 8, neurite growth-promoting factor 1)	0.98	0.886	0.011	0.009
NM_003479	PTP4A2	protein tyrosine phosphatase type IVA, member 2	0.556	6.955e-42	0.101	0.05
NM_080923	PTPRC	protein-tyrosine phosphatase, receptor-type, C	0.954	0.048	0.072	0.06
NM_021111	RECK	reversion-inducing-cysteine-rich protein with kazal motifs	0.954	0.746	0.057	0.04
NM_002944	ROS1	v-ros avian UR2 sarcoma virus oncogene homolog 1	0.965	0.908	0.008	0.006
X56932	RPL13A	ribosomal protein L13a	1.21	0.0001707	13.915	15.311
U14971	RPS9	ribosomal protein S9	0.72	3.84e-10	12.655	8.322
NM_001754	RUNX1	runt-related transcription factor 1 (acute myeloid leukemia 1; aml1 oncogene)	0.517	6.745e-12	0.247	0.106
NM_004348	RUNX2	runt-related transcription factor 2	1.394	0.007	0.022	0.03
NM_004350	RUNX3	runt-related transcription factor 3	0.686	0.04	0.019	0.012
NM_033128	SCIN	scinderin	0.815	0.356	0.187	0.108
NM_001565	SCYB10	small inducible cytokine subfamily B (Cys-X-Cys), member 10	2.002	0.005	0.006	0.014
AF248634	SDC3	syndecan 3 (N-syndecan)	2.388	0.103	0.002	0.004
NM_013336	SEC61A1	protein transport protein SEC61 alpha subunit isoform 1	0.528	1.841e-28	0.464	0.279
NM_000655	SELL	selectin L (lymphocyte adhesion molecule 1)	1.34	0.275	0.008	0.01
NM_000295	SERPINA1	serine (or cysteine) proteinase inhibitor, clade A (alpha-1 antiproteinase, antitrypsin), member 1	0.908	0.348	3.863	3.083
NM_002575	SERPINB2	serine (or cysteine) proteinase inhibitor, clade B (ovalbumin), member 2	1.1	0.564	0.013	0.016
M16006	SERPINE1	serine (or cysteine) proteinase inhibitor, clade E (nexin, plasminogen activator inhibitor type 1), member 1	1.093	0.11	8.647	8.086
NM_000062	SERPING1	serine (or cysteine) proteinase inhibitor, clade G (C1 inhibitor), member 1	0.269	<1.0E-45	3.268	0.756
NM_003036	SKI	v-ski avian sarcoma viral oncogene homolog	0.923	0.156	0.02	0.016
NM_005414	SKIL	SKI-like	1.732	0.063	0.005	0.007
NM_005074	SLC17A1	solute carrier family 17 (sodium phosphate), member 1	0.883	0.607	0.014	0.011
BC007850	SLC25A6	solute carrier family 25 (mitochondrial carrier; adenine nucleotide translocator), member 6	0.575	<1.0E-45	1.196	0.582
NM_004955	SLC29A1	solute carrier family 29 (nucleoside transporters), member 1	0.925	0.178	0.347	0.335
NM_002394	SLC3A2	solute carrier family 3 (activators of dibasic and neutral amino acid transport), member 2	0.186	<1.0E-45	0.22	0.036
NM_004858	SLC4A8	solute carrier family 4, sodium bicarbonate cotransporter, member 8	0.01	2.004e-24	0.005	0.0003075
AF199364	SMURF1	E3 ubiquitin ligase SMURF1	1.431	0.001	0.012	0.02
NM_022739	SMURF2	E3 ubiquitin ligase SMURF2	1.129	0.552	0.01	0.012
NM_000454	SOD1	superoxide dismutase 1, soluble (amyotrophic lateral sclerosis 1 (adult))	0.587	2.452e-18	5.725	2.894
Z46629	SOX9	SRY (sex determining region Y)-box 9 (campomelic dysplasia, autosomal sex-reversal)	0.255	<1.0E-45	1.141	0.287
NM_003122	SPINK1	serine protease inhibitor, Kazal type 1	2.287	0.019	0.002	0.005
NM_021114	SPINK2	serine protease inhibitor, Kazal type, 2 (acrosin-trypsin inhibitor)	1.959	0.043	0.003	0.007
NM_000582	SPP1	secreted phosphoprotein 1 (osteopontin, bone sialoprotein I, early T-lymphocyte activation 1)	5.783	5.491e-18	0.377	1.957
NM_005417	SRC	v-src avian sarcoma (Schmidt-Ruppin A-2) viral oncogene homolog	0.897	0.03	0.125	0.095
NM_003955	SSI-3	STAT induced STAT inhibitor 3	0.658	0.0001653	0.268	0.117
NM_003152	STAT5A	signal transducer and activator of transcription 5A	1.012	0.807	0.038	0.032
NM_003177	SYK	spleen tyrosine kinase	1.881	1.009e-07	0.006	0.009
U49928	TAB1	transforming growth factor beta-activated kinase-binding protein 1	0.929	0.259	0.169	0.137
NM_000660	TGFB1	transforming growth factor, beta 1	0.597	1.038e-11	19.886	15.088
NM_000358	TGFBI	transforming growth factor, beta-induced, 68kD	14.667	<1.0E-45	0.183	2.406
NM_004612	TGFBR1	transforming growth factor, beta receptor I (activin A receptor type II-like kinase, 53kD)	0.604	0.763	0.008	0.005
NM_003242	TGFBR2	transforming growth factor, beta receptor II (70-80kD)	0.529	<1.0E-45	1.61	0.727
NM_003243	TGFBR3	transforming growth factor, beta receptor III (betaglycan, 300kD)	0.273	<1.0E-45	0.152	0.046
NM_003244	TGIF	TGFB-induced factor (TALE family homeobox)	0.467	<1.0E-45	0.098	0.047
NM_003246	THBS1	thrombospondin 1	0.604	4.721e-28	0.053	0.028
NM_003247	THBS2	thrombospondin 2	5.006	2.542e-41	0.029	0.129
NM_007112	THBS3	thrombospondin 3	2.587	<1.0E-45	0.039	0.111
NM_005424	TIE	tyrosine kinase with immunoglobulin and epidermal growth factor homology domains	2.085	0.008	0.007	0.012
X03124	TIMP1	tissue inhibitor of metalloproteinase 1 (erythroid potentiating activity, collagenase inhibitor)	2.196	4.396e-13	6.336	12.183
J05593	TIMP2	tissue inhibitor of metalloproteinase 2	1.445	2.139e-12	0.278	0.339
U02571	TIMP3	tissue inhibitor of metalloproteinase 3 (Sorsby fundus dystrophy, pseudoinflammatory)	1.212	0.142	0.064	0.057
NM_003256	TIMP4	tissue inhibitor of metalloproteinase 4	0.808	9.647e-05	0.557	0.387
M10988	TNF	tumor necrosis factor (TNF superfamily, member 2)	3.34	0.009	0.003	0.007
NM_000594	TNF	tumor necrosis factor (TNF superfamily, member 2)	1.159	0.696	0.006	0.008
NM_007115	TNFAIP6	tumor necrosis factor, alpha-induced protein 6	4.727	<1.0E-45	0.068	0.333
X55313	TNFRSF1A	tumor necrosis factor receptor superfamily, member 1A	0.584	3.141e-12	2.09	1.441
NM_001250	TNFRSF5	tumor necrosis factor receptor superfamily, member 5	0.826	0.097	0.03	0.023
NM_000043	TNFRSF6	tumor necrosis factor receptor superfamily, member 6	1.165	0.174	0.033	0.041
NM_005749	TOB1	transducer of ERBB2, 1	0.142	<1.0E-45	0.962	0.117
NM_000546	TP53	tumor protein p53 (Li-Fraumeni syndrome)	0.497	2.494e-42	0.338	0.143
U78798	TRAF6	TNF receptor-associated factor 6	1.555	1.025e-07	0.009	0.012
AF141347	TUBA3	tubulin, alpha 3	1.796	<1.0E-45	0.778	1.27
NM_003329	TXN	thioredoxin	1.258	9.212e-06	0.563	0.865
NM_003330	TXNRD1	thioredoxin reductase 1	0.958	0.289	0.057	0.047
M26880	UBC	ubiquitin C	0.306	<1.0E-45	11.041	3.285
U39317	UBE2D2	ubiquitin-conjugating enzyme E2D 2 (homologous to yeast UBC4/5)	0.648	<1.0E-45	0.195	0.11
NM_005662	VDAC3	voltage-dependent anion channel 3	0.702	1.022e-07	0.232	0.161
NM_000376	VDR	vitamin D (1,25- dihydroxyvitamin D3) receptor	0.882	0.006	0.056	0.043
NM_003376	VEGF	vascular endothelial growth factor	0.531	4.71e-31	1.054	0.486
NM_014795	ZFHX1B	zinc finger homeobox 1B	1.746	1.954e-05	0.015	0.028
